# Supplementary material for: Preparation of pH-Sensitive Poly (N-(2-Hydroxyethyl) Acrylamide-co-acrylic Acid) Hydrogels and Their Performance
Source: Gels. 2025 Mar 25;11(4):241. doi: 10.3390/gels11040241 (PMC12027044; doi:10.3390/gels11040241)
Supplement: Supplementary file 1 [file gels-11-00241-s001.zip]

Archive with 1 entries (1 files):
- gels-3497041-supplementary.pdf
